# Supplementary material for: Influenza PA Substitutions and Genetic Diversity of A(H1N1)pdm09, A(H3N2), and B/Victoria Viruses in Japan During the 2023–2024 Season
Source: Viruses. 2025 Dec 21;18(1):13. doi: 10.3390/v18010013 (PMC12846502; doi:10.3390/v18010013)
Supplement: Supplementary file 1 [file viruses-18-00013-s001.zip]

Archive with 1 entries (1 files):
- viruses-4040334-supplementary.pdf
